# Supplementary material for: Effects of mindfulness intervention on competition state anxiety in sprinters—a randomized controlled trial
Source: Front Psychol. 2024 Oct 31;15:1418094. doi: 10.3389/fpsyg.2024.1418094 (PMC11560779; doi:10.3389/fpsyg.2024.1418094)
Supplement: Supplementary file 1 [file Table_1.XLSX]

## Sheet: 研究二数据
组别	年龄	性别	训练年限	认知状态焦虑1	认知状态焦虑2	认知状态焦虑3	认知状态焦虑4	认知状态焦虑5	认知状态焦虑6	认知状态焦虑7	认知状态焦虑8	认知状态焦虑9	躯体状态焦虑1	躯体状态焦虑2	躯体状态焦虑3	躯体状态焦虑4	躯体状态焦虑5	躯体状态焦虑6	躯体状态焦虑7	躯体状态焦虑8	躯体状态焦虑9	状态自信心1	状态自信心2	状态自信心3	状态自信心5	状态自信心6	状态自信心7	状态自信心8	状态自信心9	状态自信心4	观察1	观察2	观察3	观察4	观察5	观察6	观察7	观察8	描述1	描述2	描述3	描述4	描述5	描述6	描述7	描述8	不判断1	不判断2	不判断3
1	21	1	1	2	2	2	2	2	2	2	2	2	3	3	3	3	2	2	2	2	2	2	5	5	5	5	4	5	5	5	4	3	4	4	4	4	4	3	5	4	2	2	2	3	4	4	2	5	4
1	22	2	1	2	2	3	3	3	2	4	5	2	3	3	3	2	2	2	5	2	2	5	5	6	5	5	5	6	6	6	6	1	1	1	3	6	6	6	2	2	2	2	1	2	2	2	4	4	2
1	23	2	2	3	3	2	3	3	2	5	4	5	5	4	4	5	5	5	4	4	5	3	3	3	3	3	3	2	3	3	4	2	1	1	1	1	2	3	5	2	1	1	1	2	1	3	4	2	1
1	21	1	2	2	2	4	4	2	5	3	3	5	2	2	3	3	3	2	2	2	2	5	5	5	4	6	5	4	5	5	5	5	6	4	4	3	3	5	5	3	2	2	3	2	3	4	4	4	5
1	22	2	1	2	2	4	4	4	4	4	3	4	2	2	3	2	3	2	2	2	2	5	5	3	5	5	5	5	3	5	5	3	4	4	5	4	5	5	4	4	4	4	3	3	5	5	3	4	4
1	23	1	2	2	3	2	2	2	2	3	2	2	2	2	2	2	2	2	2	2	2	6	6	6	6	6	6	6	6	6	5	1	4	5	4	5	5	5	5	6	1	2	2	5	5	5	2	2	3
1	24	1	1	4	5	4	5	5	6	5	5	5	5	6	6	4	5	5	6	5	5	2	4	5	5	4	3	5	5	4	5	4	1	4	4	5	5	5	5	5	1	5	1	5	5	5	1	1	2
1	25	2	2	6	6	2	6	2	3	6	2	2	6	6	6	5	6	5	3	2	2	6	4	1	2	3	2	2	4	3	3	4	6	6	6	4	5	3	6	1	1	1	3	5	3	4	6	6	1
1	21	1	1	2	2	1	2	1	2	1	2	2	2	1	2	2	2	2	2	2	2	6	4	5	5	5	4	4	5	5	4	3	4	5	2	4	5	4	5	5	4	2	4	4	5	5	3	3	3
1	22	2	2	2	2	4	3	2	3	2	3	2	2	2	2	2	4	2	2	2	2	2	3	3	4	3	4	3	3	4	2	2	2	4	3	3	4	5	2	4	2	3	3	4	3	4	3	4	2
1	24	1	2	2	2	3	4	4	4	4	3	3	2	4	2	2	6	2	3	2	3	4	3	3	6	6	4	6	4	6	2	1	2	2	2	5	6	1	4	6	6	5	5	3	1	6	3	3	6
1	23	1	2	3	2	3	2	3	2	3	2	3	2	3	3	4	3	2	3	3	4	4	5	1	5	2	6	1	6	4	5	3	4	4	4	4	4	4	5	1	4	4	4	4	4	4	1	4	4
2	23	1	1	4	4	5	4	5	4	6	5	5	4	5	6	6	4	4	5	6	5	2	3	3	6	6	6	6	6	6	6	4	6	6	6	6	6	6	6	4	1	1	1	5	1	4	1	1	1
2	24	1	2	3	2	2	4	2	3	3	4	3	2	2	2	3	5	2	2	2	3	6	2	4	6	4	2	3	6	3	4	4	4	2	5	5	5	3	4	5	4	4	5	2	1	3	4	4	1
2	21	2	1	2	3	2	2	2	2	2	6	2	2	2	2	2	2	2	2	2	2	2	4	5	6	6	5	4	6	5	5	1	1	6	6	6	6	6	3	6	1	1	1	5	3	6	1	1	1
2	21	1	1	2	3	3	3	3	2	2	5	2	2	2	4	2	2	2	2	2	2	2	6	4	5	4	5	4	4	5	5	4	1	3	2	5	1	5	2	5	3	3	2	5	2	4	1	4	1
2	24	1	2	4	4	5	5	4	4	5	5	4	5	3	4	4	4	4	3	4	3	3	4	3	3	4	3	3	4	3	3	4	3	3	3	4	4	4	5	4	2	3	4	4	5	5	3	3	4
2	25	2	2	4	4	3	3	5	3	3	3	3	4	4	4	2	4	3	1	2	3	2	3	3	2	3	3	3	2	2	4	3	1	3	2	4	2	3	4	3	3	2	2	2	3	3	3	4	3
2	21	2	2	5	3	4	3	3	4	4	3	3	5	4	4	2	5	3	2	3	2	4	3	3	2	3	3	2	2	2	5	2	2	4	3	5	5	2	4	4	4	4	3	2	4	3	3	5	5
2	23	1	1	4	4	5	5	4	4	3	5	3	4	2	4	2	4	2	2	2	2	5	3	4	3	4	1	3	4	2	1	1	2	3	3	1	4	6	1	5	1	3	3	1	1	1	1	3	4
2	21	2	1	3	2	4	2	3	4	3	3	3	2	2	2	2	2	3	2	6	2	2	6	4	4	5	4	6	6	3	5	1	3	6	2	5	2	5	3	5	1	5	3	3	3	6	4	5	5
2	22	1	1	3	3	3	3	2	3	3	2	3	3	3	2	3	3	3	2	3	2	4	5	4	4	4	4	4	4	3	3	2	2	4	4	4	4	4	3	4	3	3	2	4	2	3	2	5	3
2	22	1	2	3	2	3	3	2	2	4	3	4	2	2	3	2	3	2	2	2	2	2	5	4	5	5	6	4	5	3	4	2	2	4	4	4	3	4	5	4	2	4	4	4	4	4	2	2	4
2	21	2	2	3	4	4	4	4	4	3	3	4	3	2	4	4	4	4	4	4	5	6	5	4	6	3	4	4	6	3	4	2	1	1	2	5	2	3	5	5	1	1	2	5	4	5	5	1	1
[truncated: 256 more columns]
